# Supplementary material for: The Role of Soluble Adenylyl Cyclase in the Regulation of Flagellar Motility in Ascidian Sperm
Source: Biomolecules. 2023 Oct 30;13(11):1594. doi: 10.3390/biom13111594 (PMC10668965; doi:10.3390/biom13111594)
Supplement: Supplementary file 1 [file biomolecules-13-01594-s001.zip]

Archive with 1 entries (1 files):
- biomolecules-2581731-supplementary.pdf
